# Supplementary material for: Functional characterization of a putative DNA methyltransferase, EadM, in Xanthomonas axonopodis pv. glycines by proteomic and phenotypic analyses
Source: Sci Rep. 2019 Feb 21;9:2446. doi: 10.1038/s41598-019-38650-3 (PMC6385262; doi:10.1038/s41598-019-38650-3)
Supplement: Supplementary file 2 — Supplementary Table 2 [file 41598_2019_38650_MOESM2_ESM.xlsx]

## Sheet: Table S2
Supplementary Table 2. Classification of highly expressed (>2 fold) protein in Xag(EV) using clusters of orthologous groups.
COG function	Accession	gene function	fold change (EV/EadM)	p-value	included in other group	average values of PSM+	nomalized average values of PSM+
C (Energy production and conversion)	AOY60972.1	avirulence protein	*			2.66667	0.00561977
	AOY62335.1	xanthine dehydrogenase	*			6.33333	0.0135525
E (Amino Acid metabolism and transport)	AOY61667.1	cysteine synthase	*			2.33333	0.0050534
	AOY61823.1	acetolactate synthase 2 catalytic subunit	*			4.33333	0.00925537
G (Carbohydrate metabolism and transport)	AOY63995.1	histidine triad nucleotide-binding protein	*		F	8	0.0171004
	AOY62260.1	phosphocarrier protein HPr	*			11.3333	0.0241745
H (Coenzyme transport and metabolism)	AOY62184.1	adenosylmethionine--8-amino-7-oxononanoate transaminase	*			2.66667	0.00572202
	AOY62329.1	octaprenyl-diphosphate synthase	*			4	0.00857219
	AOY63008.1	4a-hydroxytetrahydrobiopterin dehydratase	*			2.66667	0.0056709
	AOY63633.1	pyridoxal kinase	*			4.66667	0.0100191
	AOY64427.1	bifunctional demethylmenaquinone methyltransferase/2-methoxy-6-polyprenyl-1 and4-benzoquinol methylase	*			2.33333	0.00500227
I (Lipid metabolism)	AOY60783.1	3-methylcrotonyl-CoA carboxylase	*			1.66667	0.00353335
	AOY61713.1	succinyl-CoA--3-ketoacid-CoA transferase	*			2	0.00422397
	AOY63805.1	enoyl-CoA hydratase	*			5.33333	0.011444
	AOY64723.1	carboxylesterase	*			1.33333	0.00287929
J (Translation)	AOY62536.1	ribosome-binding factor A	*			8.33333	0.0177107
K (Transcription)	AOY61751.1	GntR family transcriptional regulator	*			3	0.00641264
	AOY62198.1	TetR family transcriptional regulator	*			5.33333	0.0113492
L (Replication, recombination and repair)	AOY64294.1	DNA mismatch repair protein MutT	*			6	0.0126865
M (Cell wall/membrane/envelop biogenesis)	AOY62271.1	D-arabinose 5-phosphate isomerase	*			2.66667	0.00572202
O (Post-translational modification, protein turnover, and chaperones)	AOY62364.1	peptidase C1	*			3.66667	0.00783044
S (Function Unknown)	AOY60848.1	hypothetical protein BHE84_00795	*			2	0.00427509
	AOY60979.1	phage tail protein	*			3	0.00639808
	AOY61357.1	hypothetical protein BHE84_03755	*			2	0.00427509
	AOY62229.1	hypothetical protein BHE84_08710	*			8	0.0171441
	AOY62262.1	RNase adaptor protein RapZ	*			3.66667	0.00774275
	AOY62496.1	hypothetical protein BHE84_10220	*			2	0.0042531
	AOY62542.1	hypothetical protein BHE84_10475	*			3.33333	0.00703756
	AOY62547.1	short-chain dehydrogenase	*			1.66667	0.00351878
	AOY63820.1	calcium-binding protein	*			3.66667	0.00784501
	AOY63937.1	phosphoglycerate mutase	*			2	0.00432622
	AOY64575.1	Asp/Glu/hydantoin racemase	*			2.33333	0.00501684
	AOY64615.1	3-oxoacyl-ACP reductase	*			2	0.00432622
	AOY64638.1	serine kinase	*			6.66667	0.0142431
	AOY61064.1	anti-sigma B factor antagonist	*			4	0.00858675
	AOY63366.1	hypothetical protein BHE84_15185	*			5	0.0107243
T (Signal transduction mechanisms)	AOY62153.1	pilus assembly protein PilG	*			4	0.00856476
	AOY62345.1	carbon starvation protein A	*			2.33333	0.00503141
	AOY63122.1	two-component system response regulator	*			3	0.00633238
	AOY63205.1	two-component system response regulator	*			3	0.00639808
	AOY63445.1	RNA chaperone Hfq	*			7.66667	0.0163806
	AOY63852.1	polyvinylalcohol dehydrogenase	*			9.33333	0.0198628
U (Intracellular trafficking, secretion, and vesicular transport)	AOY64919.1	Cluster of filamentous hemagglutinin	*			1.33333	0.00284273
* indicates the protein is unique to wildtype.
+ average values were calucated from three biological replicates.
