# Supplementary material for: Functional characterization of a putative DNA methyltransferase, EadM, in Xanthomonas axonopodis pv. glycines by proteomic and phenotypic analyses
Source: Sci Rep. 2019 Feb 21;9:2446. doi: 10.1038/s41598-019-38650-3 (PMC6385262; doi:10.1038/s41598-019-38650-3)
Supplement: Supplementary file 3 — Supplementary Table 3 [file 41598_2019_38650_MOESM3_ESM.xlsx]

## Sheet: Table S3
Supplementary Table 3. Classification of highly expressed (>2 fold) protein in Xag(EadM) using clusters of orthologous groups.
COG function	Accession	gene function	fold change (EadM/EV)	p-value	included in other group	average values of PSM+ (EadM/EV)	nomalized averages values of PSM+ (EadM/EV)
C (Energy production and conversion)	AOY60773.1	cytochrome C	*			1.66667	0.00322693
	AOY60817.1	pyruvate dehydrogenase	*			4.66667	0.00908841
	AOY63967.1	Fe/S-dependent 2-methylisocitrate dehydratase AcnD	*			7.33333	0.014307
	AOY64290.1	NAD(P)H-quinone oxidoreductase	*			4.66667	0.00908223
	AOY64875.1	succinate-semialdehyde dehydrogenase	*			1.33333	0.00258917
E (Amino Acid metabolism and transport)	AOY61611.1	D-amino acid dehydrogenase small subunit	*			3	0.00584187
	AOY62238.1	peptidase M1	*			4.33333	0.00839293
	AOY63530.1	urocanate hydratase	*			4	0.00774174
	AOY63538.1	aminotransferase	*			4	0.00778094
	AOY63598.1	5-methyltetrahydrofolate--homocysteine methyltransferase	*			2	0.00389047
	AOY64984.1	sulfate ABC transporter ATP-binding protein	*			3.66667	0.00714934
F (Nucleotide metabolism and transport)	AOY61868.1	non-canonical purine NTP pyrophosphatase and RdgB/HAM1 family	*			3.66667	0.00712357
	AOY62698.1	rRNA maturation RNase YbeY	*			2.33333	0.004554
	AOY63566.1	5'-nucleotidase	*			4.66667	0.00907606
	AOY64185.1	DNA mismatch repair protein MutT	*			3	0.00586765
	AOY64075.1	exopolyphosphatase	*		P	5	0.00977771
G (Carbohydrate metabolism and transport)	AOY62688.1	spermidine/putrescine ABC transporter substrate-binding protein PotF	3.28791	0.0461649		6.00 / 1.67	0.012 / 0.004
	AOY62178.1	beta-hexosaminidase	*			3.66667	0.00716277
	AOY62519.1	triose-phosphate isomerase	*			2.66667	0.00516599
	AOY62644.1	cellulase	*			2	0.00387087
	AOY63812.1	alpha-L-fucosidase	*			4	0.00776751
H (Coenzyme transport and metabolism)	AOY61094.1	GTP cyclohydrolase I FolE	*			4.66667	0.00913995
	AOY64220.1	2-octaprenyl-6-methoxyphenyl hydroxylase	*			1.33333	0.00260877
I (Lipid metabolism)	AOY60869.1	acetyltransferase	*			2.33333	0.0045344
	AOY61044.1	phosphatase	*			2.33333	0.0045736
	AOY61712.1	succinyl-CoA--3-ketoacid-CoA transferase	*			4	0.00776751
	AOY61935.1	carboxylesterase	*			3	0.00586147
	AOY63713.1	1-deoxy-D-xylulose-5-phosphate reductoisomerase	*			1.66667	0.00322076
	AOY64234.1	acyl-CoA dehydrogenase	*			2	0.00391624
	AOY64655.1	3-oxoacyl-ACP reductase	*			1.66667	0.0032723
J (Translation)	AOY62504.1	tRNA pseudouridine(38-40) synthase TruA	*			2.66667	0.00522371
	AOY62652.1	tRNA preQ1(34) S-adenosylmethionine ribosyltransferase-isomerase QueA	*			3.66667	0.00711123
	AOY63591.1	ribonuclease T	*			2.66667	0.00514022
K (Transcription)	AOY61115.1	LacI family transcriptional regulator	*			5.66667	0.0110213
	AOY61920.1	CysB family transcriptional regulator	*			2.33333	0.0045344
	AOY62371.1	Fur family transcriptional regulator	*			2.33333	0.00454058
	AOY64244.1	Fis family transcriptional regulator	*			2.33333	0.00452206
	AOY64326.1	N utilization substance protein B	*			1.33333	0.00258917
L (Replication, recombination and repair)	AOY63562.1	exodeoxyribonuclease I	*			1.33333	0.00258917
	AOY63638.1	DNA repair protein RecN	*			2	0.0038843
	AOY64610.1	RNA helicase	*			1.66667	0.0032723
	AOY64686.1	gamma carbonic anhydrase family protein	*			6	0.0116188
	AOY65045.1	resolvase (plasmid)	*			1.66667	0.0032527
M (Cell wall/membrane/envelop biogenesis)	AOY61167.1	hypothetical protein BHE84_02685	*			1.66667	0.0032723
	AOY61206.1	16S rRNA (guanine(527)-N(7))-methyltransferase	*			4	0.00778094
	AOY61692.1	glycosyl transferase family 1	*			3.33333	0.00647346
	AOY61707.1	dTDP-4-dehydrorhamnose 3 and5-epimerase	*			4	0.00774174
	AOY61810.1	lipid A biosynthesis lauroyl acyltransferase	*			2.66667	0.00514639
	AOY61908.1	hypothetical protein BHE84_06870	*			4.33333	0.0083795
	AOY62328.1	UDP-N-acetylmuramoylalanine--D-glutamate ligase	*			1.33333	0.002583
	AOY62587.1	polysaccharide biosynthesis protein GumB	*			9.33333	0.0182098
	AOY62896.1	tetraacyldisaccharide 4'-kinase	*			4.33333	0.0084187
	AOY62897.1	3-deoxy-manno-octulosonate cytidylyltransferase	*			2	0.00389664
	AOY63084.1	outer membrane lipoprotein carrier protein LolA	*			6.33333	0.0123731
	AOY63720.1	lipid-A-disaccharide synthase	*			2	0.00387704
	AOY64005.1	ADP-heptose--LPS heptosyltransferase	*			2	0.00389047
	AOY64442.1	hypothetical protein BHE84_21310	*			2	0.00389664
O (Post-translational modification, protein turnover, and chaperones)	AOY62467.1	peptidase	2.66901	0.0124152		52.67 / 18.00	0.103 / 0.038
	AOY62149.1	tRNA (adenosine(37)-N6)-threonylcarbamoyltransferase complex dimerization subunit type 1 TsaB	*			3.33333	0.00651158
	AOY63009.1	Fe-S biogenesis protein NfuA	*			2.66667	0.00515874
	AOY64071.1	peptidase	*			2.33333	0.00454058
P (Inorganic ion transport and metabolism)	AOY62039.1	ferric enterobactin receptor	2.06734	0.00269479		41 / 93	0.088 / 0.181
	AOY61924.1	TonB-dependent receptor	2.53677	0.0111953		47.33 / 17.00	0.092 / 0.036
	AOY61939.1	TonB-dependent receptor	2.2767	0.0267464		236.67 / 95.00	0.461 / 0.202
	AOY61631.1	methionine ABC transporter ATP-binding protein	*			3	0.00588107
	AOY63354.1	TonB-dependent receptor	*			1.33333	0.002583
Q (Secondary metabolites biosynthesis, transport, and catabolism)	AOY64599.1	homogentisate 1 and2-dioxygenase	*			3.33333	0.00645387
S (Function Unknown)	AOY62268.1	lipopolysaccharide transport periplasmic protein LptA	2.12131	0.0201797		3	0.00641264
	AOY60716.1	hypothetical protein BHE84_00020	*			4	0.00776134
	AOY60886.1	TIGR00266 family protein	*			1.33333	0.00258917
	AOY60990.1	hypothetical protein BHE84_01610	*			2	0.00389047
	AOY61112.1	tryptophan halogenase	*			6.33333	0.0123422
	AOY61184.1	NAD(P)-dependent oxidoreductase	*			7.33333	0.014241
	AOY61375.1	HAD family hydrolase	*			1.66667	0.0032527
	AOY61871.1	YicC family protein	*			1.66667	0.00322693
	AOY61966.1	hypothetical protein BHE84_07225	*			43	0.0836461
	AOY62772.1	Fe-S cluster assembly protein SufE	*			3.66667	0.0071174
	AOY62908.1	type VI secretion-associated protein	*			7	0.0136424
	AOY62928.1	type VI secretion protein	*			1.66667	0.00322693
	AOY62970.1	hypothetical protein BHE84_12945	*			5.66667	0.0110347
	AOY63088.1	GNAT family N-acetyltransferase	*			2.33333	0.00454058
	AOY63132.1	methyltransferase	*			1.66667	0.00324653
	AOY63133.1	hypothetical protein BHE84_13870	*			3.33333	0.00644769
	AOY63270.1	patatin	*			1.66667	0.0032723
	AOY63287.1	peptidoglycan-binding protein	*			3.66667	0.00706586
	AOY63470.1	general stress protein	*			3	0.00582953
	AOY63545.1	Fe-S cluster assembly protein HesB	*			2.33333	0.00450246
	AOY63912.1	oligopeptide transporter and OPT family	*			2.66667	0.00515257
	AOY64181.1	thymidine phosphorylase	*			1.66667	0.00322693
	AOY64581.1	hypothetical protein BHE84_22125	*			1.66667	0.0032527
	AOY64766.1	fatty acyl CoA synthetase	*			2	0.00389047
	AOY64854.1	hypothetical protein BHE84_09750	*			2.66667	0.00515874
	AOY61592.1	hypothetical protein BHE84_05090	*			4.33333	0.00848984
	AOY63615.1	hypothetical protein BHE84_16605	*			5.66667	0.0110667
	AOY64403.1	hypothetical protein BHE84_21100	*			5.66667	0.0110667
	AOY64946.1	hypothetical protein BHE84_16260	*			5	0.0097396
T (Signal transduction mechanisms)	AOY61990.1	sigma-54-dependent Fis family transcriptional regulator	*			4.66667	0.00910183
	AOY63522.1	hypothetical protein BHE84_16075	*			3	0.00582953
	AOY63839.1	histidine kinase	*			4	0.00775408
	AOY64318.1	DNA-binding response regulator	*			2.66667	0.00517834
	AOY64319.1	histidine kinase	*			2.33333	0.0045148
	AOY64908.1	DNA-binding protein	*			4.66667	0.00905029
U (Intracellular trafficking, secretion, and vesicular transport)	AOY61042.1	membrane protein insertase YidC	2.17973	0.027901		14.33 / 6.00	0.028 / 0.013
	AOY62563.1	hypothetical protein BHE84_10605	*			2.33333	0.00450863
	AOY64636.1	EscJ/YscJ/HrcJ family type III secretion inner membrane ring protein	*			2	0.00391007
V (Defense mechanisms)	AOY63943.1	DNA methyltransferase	*			1.66667	0.00323311
* indicates the protein is unique to wildtype.
+ average values were calucated from three biological replicates.
